# Supplementary material for: Design, Synthesis, and Biological Evaluations of Novel Thiazolo[4,5-d]pyrimidine Corticotropin Releasing Factor (CRF) Receptor Antagonists as Potential Treatments for Stress Related Disorders and Congenital Adrenal Hyperplasia (CAH)
Source: Molecules. 2024 Aug 1;29(15):3647. doi: 10.3390/molecules29153647 (PMC11314199; doi:10.3390/molecules29153647)
Supplement: Supplementary file 1 [file molecules-29-03647-s001.zip]

Archive with 1 entries (1 files):
- molecules-3092761-supplementary.pdf
